# Supplementary material for: Comparison of chloroplast genomes and phylogenomics in the Ficus sarmentosa complex (Moraceae)
Source: PLoS One. 2022 Dec 30;17(12):e0279849. doi: 10.1371/journal.pone.0279849 (PMC9803296; doi:10.1371/journal.pone.0279849)
Supplement: S1 Table — (XLSX) [file pone.0279849.s001.xlsx]

## Sheet: Sheet1
The comparison of chloroplast genomes and phylogenomics in the Ficus sarmentosa complex (Moraceae)
Zhen Zhang1, De-Shun Zhang1, Zou Lu2, Chi-Yuan Yao*1
1 College of Architecture and Urban Planning, Tongji University, Shanghai, China
2 School of Life Sciences, East China Normal University, Shanghai, China
* Correspondence author
Email: cyyao@tongji.edu.cn
Table S1 The collecting information of samples in the study
taxon	Subgenus	Section	Voucher number	Data repository	accession no.	Location	Collecter	Collecting date	Reference
F. beipeiensis 1	Sycomorus	Sycomorus	FB1-2	National Center for Biotechnology Information	ON711001	ChongQing, China	-	-	Zhang et al. 2022
F. beipeiensis 2	Sycomorus	Sycomorus	FB1-3	National Center for Biotechnology Information	ON711002	ChongQing, China	-	-	Zhang et al. 2022
F. auriculata 2	Sycomorus	Sycomorus	BN-FA10	National Center for Biotechnology Information	ON711000	Xishuangbanna, Yunnan, China	-	-	Zhang et al. 2022
F. hainanensis 1	Sycomorus	Sycomorus	FSP2	National Center for Biotechnology Information	ON711003	Xishuangbanna, Yunnan, China	-	-	Zhang et al. 2022
F. oligodon 1	Sycomorus	Sycomorus	BN-FO6	National Center for Biotechnology Information	ON711008	Xishuangbanna, Yunnan, China	-	-	Zhang et al. 2022
F. northern 1	Sycomorus	Sycomorus	GMFO13	National Center for Biotechnology Information	ON711006	Gengma, Yunnan, China	-	-	Zhang et al. 2022
F. northern 2	Sycomorus	Sycomorus	GMFO17	National Center for Biotechnology Information	ON711007	Gengma, Yunnan, China	-	-	Zhang et al. 2022
F. religiosa 1	Urostigma	Urostigma	out5	National Center for Biotechnology Information	ON711010	Xishuangbanna, Yunnan, China	-	-	Zhang et al. 2022
F. tinctoria 1	Sycidium	Palaeomorphe	out7	National Center for Biotechnology Information	ON711011	Xishuangbanna, Yunnan, China	-	-	Zhang et al. 2022
F. tinctoria 2	Sycidium	Palaeomorphe	out8	National Center for Biotechnology Information	ON711012	Xishuangbanna, Yunnan, China	-	-	Zhang et al. 2022
F. ischnopoda 1	Ficus	Frutescentiae	out9	National Center for Biotechnology Information	ON711004	Xishuangbanna, Yunnan, China	-	-	Zhang et al. 2022
F. langkokensis	Ficus	Eriosycea	out10	National Center for Biotechnology Information	ON711005	Xishuangbanna, Yunnan, China	-	-	Zhang et al. 2022
F. pumila 3	Synoecia	Rhizocladus	out12	National Center for Biotechnology Information	ON711009	Xishuangbanna, Yunnan, China	-	-	Zhang et al. 2022
F. altissima	Urostigma	Conosycea	-	National Center for Biotechnology Information	NC_053895	-	-	-	-
F. auriculata 3	Sycomorus	Sycomorus	-	National Center for Biotechnology Information	NC_053837	-	-	-	-
F. auriculata 1	Sycomorus	Sycomorus	-	National Center for Biotechnology Information	MZ662866.1	-	-	-	-
F. beipeiensis 3	Sycomorus	Sycomorus	-	National Center for Biotechnology Information	NC_050048	-	-	-	-
F. benjamina 1	Urostigma	Conosycea	-	National Center for Biotechnology Information	NC_053836	-	-	-	-
F. carica 1	Ficus	Caricae	-	National Center for Biotechnology Information	NC_035237	-	-	-	-
F. concinna	Urostigma	Urostigma	-	National Center for Biotechnology Information	MZ128521	-	-	-	-
F. curtipes	Urostigma	Conosycea	-	National Center for Biotechnology Information	NC_053833	-	-	-	-
F. erecta	Ficus	Frutescentiae	-	National Center for Biotechnology Information	MT093220	-	-	-	-
F. formosana 1	Ficus	Frutescentiae	-	National Center for Biotechnology Information	MW648426	-	-	-	-
F. heteromorpha	Ficus	Frutescentiae	-	National Center for Biotechnology Information	NC_053835	-	-	-	-
F. heterostyla	Sycomorus	Sycocarpus	-	National Center for Biotechnology Information	OK077762	-	-	-	-
F. hirta	Ficus	Eriosycea	-	National Center for Biotechnology Information	NC_051532	-	-	-	-
F. lyrata	Urostigma	Galoglychia	-	National Center for Biotechnology Information	NC_053838	-	-	-	-
F. microcarpa 1	Urostigma	Conosycea	-	National Center for Biotechnology Information	NC_053834	-	-	-	-
F. oligodon 2	Sycomorus	Sycomorus	-	National Center for Biotechnology Information	OK077763	-	-	-	-
F. hainanensis 2	Sycomorus	Sycomorus	-	National Center for Biotechnology Information	OK078619	-	-	-	-
F. pumila 4	Synoecia	Rhizocladus	-	National Center for Biotechnology Information	MZ351203	-	-	-	-
F. racemosa	Sycomorus	Sycomorus	-	National Center for Biotechnology Information	NC_028185	-	-	-	-
F. religiosa 2	Urostigma	Urostigma	-	National Center for Biotechnology Information	NC_033979	-	-	-	-
F. squamosa	Sycomorus	Sycocarpus	-	National Center for Biotechnology Information	OK077764	-	-	-	-
F. tikoua 1	Sycomorus	Sycomorus	-	National Center for Biotechnology Information	NC_050927	-	-	-	-
F. virens 1	Urostigma	Urostigma	-	National Center for Biotechnology Information	NC_053832	-	-	-	-
F. pumila 1	Synoecia	Rhizocladus	BL	China National GeneBank	CNP0001337	-	-	-	Huang et al. 2022
F. tikoua 2	Sycomorus	Sycomorus	DGR	China National GeneBank	CNP0001337	-	-	-	Huang et al. 2022
F. hispida 1	Sycomorus	Sycocarpus	DYR	China National GeneBank	CNP0001337	-	-	-	Huang et al. 2022
F. virens 2	Urostigma	Urostigma	HGR	China National GeneBank	CNP0001337	-	-	-	Huang et al. 2022
F. pandurata	Ficus	Frutescentiae	QYR	China National GeneBank	CNP0001337	-	-	-	Huang et al. 2022
F. microcarpa 2	Urostigma	Conosycea	RS	China National GeneBank	CNP0001337	-	-	-	Huang et al. 2022
F. formosana 2	Ficus	Frutescentiae	TWR	China National GeneBank	CNP0001337	-	-	-	Huang et al. 2022
F. sarmentosa var. impressa 1	Synoecia	Rhizocladus	PTR	China National GeneBank	CNP0001337	-	-	-	Huang et al. 2022
F. sarmentosa var. lacrymans 1	Synoecia	Rhizocladus	WJPTR	China National GeneBank	CNP0001337	-	-	-	Huang et al. 2022
F. simplicissima	Ficus	Eriosycea	WZMT	China National GeneBank	CNP0001337	-	-	-	Huang et al. 2022
F. tinctoria 3	Sycidium	Palaeomorphe	XYR	China National GeneBank	CNP0001337	-	-	-	Huang et al. 2022
F. sarmentosa	Synoecia	Rhizocladus	WG82	Genome Sequence Archive	PRJCA002187	-	-	-	Zhang et al. 2020
F. pubigera 1	Synoecia	Rhizocladus	WG83	Genome Sequence Archive	PRJCA002187	-	-	-	Zhang et al. 2020
F. anserina 2	Synoecia	Rhizocladus	WG84	Genome Sequence Archive	PRJCA002187	-	-	-	Zhang et al. 2020
F. pumila 2	Synoecia	Rhizocladus	WG85	Genome Sequence Archive	PRJCA002187	-	-	-	Zhang et al. 2020
F. anserina 3	Synoecia	Rhizocladus	WG93	Genome Sequence Archive	PRJCA002187	-	-	-	Zhang et al. 2020
F. sagitata 1	Synoecia	Rhizocladus	WG86	Genome Sequence Archive	PRJCA002187	-	-	-	Zhang et al. 2020
F. sagitata 2	Synoecia	Rhizocladus	W27	Genome Sequence Archive	PRJCA002187	-	-	-	Zhang et al. 2020
F. anserina 1	Synoecia	Rhizocladus	20180082	National Center for Biotechnology Information	ON257107	China: Yunnan, Yingjiang, Xima	Zhen Zhang, Shuai Liao	5.30.2018	-
F. dinganesis	Synoecia	Rhizocladus	DLP27	National Center for Biotechnology Information	OK375500	China: Hainan, Lingshui, Mt. Diaoluo	Zhen Zhang	11.6.2015	-
F. guizhouensis	Synoecia	Rhizocladus	DWP23	National Center for Biotechnology Information	ON257109	China: Guangzhou, Maoming, Xinyi, Mt. Diaoluo	Zhen Zhang	11.8.2015	-
F. howii	Synoecia	Rhizocladus	20150886a	National Center for Biotechnology Information	ON257106	China: Yunnan, Xishuangbanna, Menghai	Zhen Zhang, Xiao-Mei Wang, Hai-Yan Gao	7.16.2015	-
F. polynervis	Synoecia	Rhizocladus	MLP8	National Center for Biotechnology Information	ON257111	China: Yunnan, Wenshan, Malipo, Huangjinyin	Zhen Zhang, Xiao-Mei Wang, Hai-Yan Gao	7.8.2015	-
F. pubigera 2	Synoecia	Rhizocladus	ZZ960	National Center for Biotechnology Information	ON257115	China: Xizang, Linzhi, Motuo,Beibeng	Zhen Zhang, Jian-Hang Zhang	7.4.2021	-
F. pumila 5	Synoecia	Rhizocladus	NDB13	National Center for Biotechnology Information	ON257112	China: Zhejiang, Ningde, Feiluan	Yong Chen, Kai-Liang Liu	4.9.2018	-
F. sarmentosa var. henyri	Synoecia	Rhizocladus	ZZ063	National Center for Biotechnology Information	OL415083	China: Zhejiang, Zhoushan, Putuoshandao	Hong-Qing Li, Lu Zou	7.15.2020	-
F. sarmentosa var. impressa 2	Synoecia	Rhizocladus	YSP1	National Center for Biotechnology Information	ON257114	China: Jiangxi, Shangrao, Yushan, Mt. Sanqing	Zhen Zhang	6.11.2015	-
F. sarmentosa var. lacrymans 2	Synoecia	Rhizocladus	20150476	National Center for Biotechnology Information	ON257105	China: Guizhou, Qiannan, Luodian, Bangeng	Zhen Zhang, Li-Fang Zhang	4.1.2015	-
F. sarmentosa var. nipponica	Synoecia	Rhizocladus	20180189	National Center for Biotechnology Information	ON257108	China: Zhejiang, Lijiang, Suichang, Jiupanling	Zhen Zhang	7.28.2018	-
F. sarmentosa var. sarmentosa	Synoecia	Rhizocladus	JLP1	National Center for Biotechnology Information	ON257110	China: Xizang, Rikaze, Jilong	Zhen Zhang	8.17.2017	-
F. sarmentosa var. thunbergii	Synoecia	Rhizocladus	OKP19	National Center for Biotechnology Information	ON257113	Japan: Ryukyu	Zhi-Hui Su, Sasaki Ayako	7.2017	-
F. adenosperma	Sycomorus	Adenosperma	-	Dryad Digital Repository	https://doi.org/10.5061/dryad.dk34k	-	-	-	Bruun-Lund et al. 2017
F. adhatodifolia	Pharmacosycea	Pharmacosycea	-	Dryad Digital Repository	https://doi.org/10.5061/dryad.dk34k	-	-	-	Bruun-Lund et al. 2017
F. albert-smithii	Urostigma	Americana	-	Dryad Digital Repository	https://doi.org/10.5061/dryad.dk34k	-	-	-	Bruun-Lund et al. 2017
F. albipila	Pharmacosycea	Albipilae	-	Dryad Digital Repository	https://doi.org/10.5061/dryad.dk34k	-	-	-	Bruun-Lund et al. 2017
F. americana	Urostigma	Americana	-	Dryad Digital Repository	https://doi.org/10.5061/dryad.dk34k	-	-	-	Bruun-Lund et al. 2017
F. apiocarpa	Synoecia	Apiosycea	-	Dryad Digital Repository	https://doi.org/10.5061/dryad.dk34k	-	-	-	Bruun-Lund et al. 2017
F. asperifolia	Sycidium	Asperae	-	Dryad Digital Repository	https://doi.org/10.5061/dryad.dk34k	-	-	-	Bruun-Lund et al. 2017
F. benjamina 2	Urostigma	Conosycea	-	Dryad Digital Repository	https://doi.org/10.5061/dryad.dk34k	-	-	-	Bruun-Lund et al. 2017
F. callosa	Pharmacosycea	Oreosycea	-	Dryad Digital Repository	https://doi.org/10.5061/dryad.dk34k	-	-	-	Bruun-Lund et al. 2017
F. carica 2	Ficus	Caricae	-	Dryad Digital Repository	https://doi.org/10.5061/dryad.dk34k	-	-	-	Bruun-Lund et al. 2017
F. chartacea	Ficus	Eriosycea	-	Dryad Digital Repository	https://doi.org/10.5061/dryad.dk34k	-	-	-	Bruun-Lund et al. 2017
F. copiosa	Sycidium	Phaeopilosea	-	Dryad Digital Repository	https://doi.org/10.5061/dryad.dk34k	-	-	-	Bruun-Lund et al. 2017
F. coronata	Sycidium	Asperae	-	Dryad Digital Repository	https://doi.org/10.5061/dryad.dk34k	-	-	-	Bruun-Lund et al. 2017
F. cyathistipula	Urostigma	Galoglychia	-	Dryad Digital Repository	https://doi.org/10.5061/dryad.dk34k	-	-	-	Bruun-Lund et al. 2017
F. deltoidea	Ficus	Frutescentiae	-	Dryad Digital Repository	https://doi.org/10.5061/dryad.dk34k	-	-	-	Bruun-Lund et al. 2017
F. densifolia	Urostigma	Urostigma	-	Dryad Digital Repository	https://doi.org/10.5061/dryad.dk34k	-	-	-	Bruun-Lund et al. 2017
F. dicranostyla	Pharmacosycea	Albipilae	-	Dryad Digital Repository	https://doi.org/10.5061/dryad.dk34k	-	-	-	Bruun-Lund et al. 2017
F. fulva	Ficus	Eriosycea	-	Dryad Digital Repository	https://doi.org/10.5061/dryad.dk34k	-	-	-	Bruun-Lund et al. 2017
F. glandulifera	Ficus	Eriosycea	-	Dryad Digital Repository	https://doi.org/10.5061/dryad.dk34k	-	-	-	Bruun-Lund et al. 2017
F. heteropleura	Sycidium	Palaeomorphe	-	Dryad Digital Repository	https://doi.org/10.5061/dryad.dk34k	-	-	-	Bruun-Lund et al. 2017
F. hispida 2	Sycomorus	Sycocarpus	-	Dryad Digital Repository	https://doi.org/10.5061/dryad.dk34k	-	-	-	Bruun-Lund et al. 2017
F. ingens	Urostigma	Urostigma	-	Dryad Digital Repository	https://doi.org/10.5061/dryad.dk34k	-	-	-	Bruun-Lund et al. 2017
F. insipida	Pharmacosycea	Pharmacosycea	-	Dryad Digital Repository	https://doi.org/10.5061/dryad.dk34k	-	-	-	Bruun-Lund et al. 2017
F. ischnopoda 2	Ficus	Frutescentiae	-	Dryad Digital Repository	https://doi.org/10.5061/dryad.dk34k	-	-	-	Bruun-Lund et al. 2017
F. lateriflora	Sycidium	Asperae	-	Dryad Digital Repository	https://doi.org/10.5061/dryad.dk34k	-	-	-	Bruun-Lund et al. 2017
F. luschnathiana	Urostigma	Americana	-	Dryad Digital Repository	https://doi.org/10.5061/dryad.dk34k	-	-	-	Bruun-Lund et al. 2017
F. lutea	Urostigma	Galoglychia	-	Dryad Digital Repository	https://doi.org/10.5061/dryad.dk34k	-	-	-	Bruun-Lund et al. 2017
F. magnoliifolia	Pharmacosycea	Oreosycea	-	Dryad Digital Repository	https://doi.org/10.5061/dryad.dk34k	-	-	-	Bruun-Lund et al. 2017
F. mauritiana	Sycomorus	Sycomorus	-	Dryad Digital Repository	https://doi.org/10.5061/dryad.dk34k	-	-	-	Bruun-Lund et al. 2017
F. maxima	Pharmacosycea	Pharmacosycea	-	Dryad Digital Repository	https://doi.org/10.5061/dryad.dk34k	-	-	-	Bruun-Lund et al. 2017
F. microcarpa 3	Urostigma	Conosycea	-	Dryad Digital Repository	https://doi.org/10.5061/dryad.dk34k	-	-	-	Bruun-Lund et al. 2017
F. natalensis	Urostigma	Galoglychia	-	Dryad Digital Repository	https://doi.org/10.5061/dryad.dk34k	-	-	-	Bruun-Lund et al. 2017
F. nervosa	Pharmacosycea	Oreosycea	-	Dryad Digital Repository	https://doi.org/10.5061/dryad.dk34k	-	-	-	Bruun-Lund et al. 2017
F. obscura	Sycidium	Palaeomorphe	-	Dryad Digital Repository	https://doi.org/10.5061/dryad.dk34k	-	-	-	Bruun-Lund et al. 2017
F. ovata	Urostigma	Galoglychia	-	Dryad Digital Repository	https://doi.org/10.5061/dryad.dk34k	-	-	-	Bruun-Lund et al. 2017
F. palmata	Ficus	Caricae	-	Dryad Digital Repository	https://doi.org/10.5061/dryad.dk34k	-	-	-	Bruun-Lund et al. 2017
F. petiolaris	Urostigma	Americana	-	Dryad Digital Repository	https://doi.org/10.5061/dryad.dk34k	-	-	-	Bruun-Lund et al. 2017
F. platypoda	Urostigma	Malvanthera	-	Dryad Digital Repository	https://doi.org/10.5061/dryad.dk34k	-	-	-	Bruun-Lund et al. 2017
F. pseudopalma	Sycomorus	Adenosperma	-	Dryad Digital Repository	https://doi.org/10.5061/dryad.dk34k	-	-	-	Bruun-Lund et al. 2017
F. pumila 6	Synoecia	Rhizocladus	-	Dryad Digital Repository	https://doi.org/10.5061/dryad.dk34k	-	-	-	Bruun-Lund et al. 2017
F. punctata	Synoecia	Apiosycea	-	Dryad Digital Repository	https://doi.org/10.5061/dryad.dk34k	-	-	-	Bruun-Lund et al. 2017
F. religiosa 3	Urostigma	Urostigma	-	Dryad Digital Repository	https://doi.org/10.5061/dryad.dk34k	-	-	-	Bruun-Lund et al. 2017
F. rivularis	Sycomorus	Adenosperma	-	Dryad Digital Repository	https://doi.org/10.5061/dryad.dk34k	-	-	-	Bruun-Lund et al. 2017
F. rubiginosa	Urostigma	Malvanthera	-	Dryad Digital Repository	https://doi.org/10.5061/dryad.dk34k	-	-	-	Bruun-Lund et al. 2017
F. sagittata 3	Synoecia	Rhizocladus	-	Dryad Digital Repository	https://doi.org/10.5061/dryad.dk34k	-	-	-	Bruun-Lund et al. 2017
F. scrathcleyana	Synoecia	Apiosycea	-	Dryad Digital Repository	https://doi.org/10.5061/dryad.dk34k	-	-	-	Bruun-Lund et al. 2017
F. semicordata	Sycomorus	Sycomorus	-	Dryad Digital Repository	https://doi.org/10.5061/dryad.dk34k	-	-	-	Bruun-Lund et al. 2017
F. septica	Sycomorus	Sycocarpus	-	Dryad Digital Repository	https://doi.org/10.5061/dryad.dk34k	-	-	-	Bruun-Lund et al. 2017
F. sur	Sycomorus	Sycomorus	-	Dryad Digital Repository	https://doi.org/10.5061/dryad.dk34k	-	-	-	Bruun-Lund et al. 2017
F. sycomorus	Sycomorus	Sycomorus	-	Dryad Digital Repository	https://doi.org/10.5061/dryad.dk34k	-	-	-	Bruun-Lund et al. 2017
F. tinctoria	Sycidium	Palaeomorphe	-	Dryad Digital Repository	https://doi.org/10.5061/dryad.dk34k	-	-	-	Bruun-Lund et al. 2017
F. tsiangii	Sycidium	Sinosycidium	-	Dryad Digital Repository	https://doi.org/10.5061/dryad.dk34k	-	-	-	Bruun-Lund et al. 2017
F. variifolia	Pharmacosycea	Albipilae	-	Dryad Digital Repository	https://doi.org/10.5061/dryad.dk34k	-	-	-	Bruun-Lund et al. 2017
F. verruculosa	Urostigma	Urostigma	-	Dryad Digital Repository	https://doi.org/10.5061/dryad.dk34k	-	-	-	Bruun-Lund et al. 2017
F. wassa	Sycidium	Phaeopilosea	-	Dryad Digital Repository	https://doi.org/10.5061/dryad.dk34k	-	-	-	Bruun-Lund et al. 2017
F. watkinsiana	Urostigma	Malvanthera	-	Dryad Digital Repository	https://doi.org/10.5061/dryad.dk34k	-	-	-	Bruun-Lund et al. 2017
Helicostylis tomentosa	-	-	-	Dryad Digital Repository	https://doi.org/10.5061/dryad.dk34k	-	-	-	Bruun-Lund et al. 2017
Poulsenia armata	-	-	-	Dryad Digital Repository	https://doi.org/10.5061/dryad.dk34k	-	-	-	Bruun-Lund et al. 2017
Antaris toxicaria 1	-	-	-	Dryad Digital Repository	https://doi.org/10.5061/dryad.dk34k	-	-	-	Bruun-Lund et al. 2017
Castilla elastica	-	-	-	Dryad Digital Repository	https://doi.org/10.5061/dryad.dk34k	-	-	-	Bruun-Lund et al. 2017
Trophis caucana	-	-	-	National Center for Biotechnology Information	NC_057293.1	-	-	-	-
Antiaris toxicaria 2	-	-	-	National Center for Biotechnology Information	NC_042884.1	-	-	-	-
Red names indicate the members in the Ficus sarmentosa complex.
Zhang ZR, Yang X, Li WY, Peng YQ, Gao J. Comparative chloroplast genome analysis of Ficus (Moraceae): Insight into adaptive evolution and mutational hotspot regions. Front Plant Sci. 2022;13:1-17. doi: 10.3389/fpls.2022.965335.
Huang YY, Li J, Yang ZR, An WL, Xie CZ, Liu SS, et al. Comprehensive analysis of complete chloroplast genome and phylogenetic aspects of ten Ficus species. BMC Plant Biol. 2022;22(1):1-15. doi: 10.1186/s12870-022-03643-4.
Zhang XT, Wang G, Zhang SC, Chen S, Wang YB, Wen P, et al. Genomes of the banyan tree and pollinator wasp provide insights into fig-wasp coevolution. Cell. 2020;183(4):875-89. e17. doi: 10.1016/j.cell.2020.09.043.
Bruun-Lund S, Clement WL, Kjellberg F, Rønsted N. First plastid phylogenomic study reveals potential cyto-nuclear discordance in the evolutionary history of Ficus L. (Moraceae). Mol Phylogenet Evol. 2017;109:93-104. doi: 10.1016/j.ympev.2016.12.031.
