# Supplementary material for: Comparison of chloroplast genomes and phylogenomics in the Ficus sarmentosa complex (Moraceae)
Source: PLoS One. 2022 Dec 30;17(12):e0279849. doi: 10.1371/journal.pone.0279849 (PMC9803296; doi:10.1371/journal.pone.0279849)
Supplement: S2 Table — (XLSX) [file pone.0279849.s002.xlsx]

## Sheet: Sheet1
The comparison of chloroplast genomes and phylogenomics in the Ficus sarmentosa complex (Moraceae)
Zhen Zhang1, De-Shun Zhang1, Zou Lu2, Chi-Yuan Yao*1
1 College of Architecture and Urban Planning, Tongji University, Shanghai, China
2 School of Life Sciences, East China Normal University, Shanghai, China
* Correspondence author
Email: cyyao@tongji.edu.cn
S2 Table. Detailed information for the high-througput sequencing data in the study.
Taxon	base number (G)	number of clean paired reads	number of chloroplast paied reads	ratio of paired reads from chloroplast	k-mer coverage	GSA BioProject no.
F. anserina	5.6584	19777542	343732	0.0173799	124.3	PRJCA012975
F. guizhouensis	6.11367	21368816	865637	0.0405094	125.4	PRJCA012975
F. howii	6.1968	21659390	260868	0.0120441	91.3	PRJCA012975
F. polynervis	6.34292	22170119	369004	0.0166442	127.2	PRJCA012975
F. pubigera	6.29549	22004328	484994	0.0220408	128.2	PRJCA012975
F. pumila	6.01828	21035427	496205	0.023589	112.4	PRJCA012975
F. sarmentosa var. impressa	6.29178	21991360	563300	0.0256146	127.4	PRJCA012975
F. sarmentosa var. lacrymans	6.24076	21813021	507847	0.0232818	124.1	PRJCA012975
F. sarmentosa var. nipponica	5.64743	19739184	232432	0.0117752	90.9	PRJCA012975
F. sarmentosa var. sarmentosa	5.54461	19379830	566287	0.0292204	127.5	PRJCA012975
F. sarmentosa var. thunbergii	6.2312	21779636	264254	0.0121331	128.2	PRJCA012975
